# Supplementary material for: Super-resolution microscopy reveals ultra-low CD19 expression on myeloma cells that triggers elimination by CD19 CAR-T
Source: Nat Commun. 2019 Jul 17;10:3137. doi: 10.1038/s41467-019-10948-w (PMC6637169; doi:10.1038/s41467-019-10948-w)
Supplement: Supplementary file 3 — Source Data [file 41467_2019_10948_MOESM3_ESM.xlsx]

## Sheet: Tabelle1
	Cluster density (µm-2)
Patient:	M014	M017	M008	M013	M019	M018	M021	M016	M012	M020	M022
	0.01034	0.0291214	0.3437	0.2372	0.727999	0.567948	0.0585065	0.0182219	0.0495	0.0109405	0.0694787
	0.02197	0.0291214	0.1451	0.3123	0.040704	1.60029	1.9315	0.014482	5.8818	4.07714	1.75299
	0.008	0.0135091	0.1038	0.2181	0.0154302	1.21287	31.1486	2.607	2.4695	0.0418766	0.0188215
	0.01903	0.317167	0.0201	0.1909	0.0238856	0.849872	3.20614	1.82552	2.1348	0.402682	0.0845796
	0.00586	0.0862301	0.2523	0.1773	0.173924	0.0450512	1.03068	0.0378227	0.7897	0.338165	0.161431
	0.01152	0.0721434	0.0864	0.2403	0.348487	0.0102339	0.680255	1.7351	0.0792	0.384662	0.123313
	0.01763	0.179218	0.1515	0.0473	0.160471	0.131846	0.0123063	0.084002	0.0935	0.231138	0.0471007
	0.01509	0.201362	0.2001	0.0262	0.149334	0.0703329	0.0379141	0.0711062	0.154	4.25821	0.113088
	0.01847	0.0812547	0.2361	0.0424	0.591101	0.184635	0.984736	1.09814	3.9951	0.97945	0.178156
	0.00769	0.212143	0.0616	0.1624	0.0675229	0.0859892	3.29568	3.31926	0.1379	0.397782	0.353664
	0.02389	0.248515	0.0553	0.0662	0.219064	0.53874	1.37289	0.0336417	4.0235	0.169246	1.49859
	0.00517	0.0642228	0.2701	0.2091	0.116231	0.0553633	0.0551127	0.531442	0.9916	0.0499299	0.0227403
	0.0142	0.302448	0.0633	0.2732	0.0244128	0.165573	0.0169396	0.0217793	1.9416	0.118427	6.24234
	0.01176	0.227497	0.1882	0.1313	0.106088	0.410373	0.0380664	0.0523011	1.4605	0.0297947	0.16766
	0.01562	0.0598759	0.3394	0.1985	0.123584	0.235057	0.0410936	1.63364	0.041	0.0431113	0.090932
	0.01276	0.0416375	0.3516	0.12	0.0955042	0.154384	0.0319118	0.132624	0.4698	0.0984922	0.107623
	0.00581	0.0117658	0.1324	0.2488	0.265113	0.0898656	0.0277794	0.056454	1.1327	0.0104204	0.0127734
	0.00967	0.277029	0.0639	0.0855	0.214108	0.0431294	0.4308	0.0998108	0.0569	0.0166653	0.0204696
	0.02684	0.0186151	0.1218	0.1192	1.0605	0.531566	0.655509	0.0732429	0.7352	0.103879	0.0405402
	0.01937		0.635	0.0745	0.310775	0.0345284	1.43325	0.0814665	0.9848	0.100708	0.160911
	0.00607		0.4452	0.1166	0.742102	0.0173021	0.05214	0.0562572	0.1039	0.0518596	0.0225047
	0.00875		0.1532	0.2264	0.144705	0.0187723	0.0560959	1.16726	2.5807	0.0216399	0.0753718
	0.02661		0.5211	0.2009	0.0757053	0.288323	0.0165417	0.261784	0.8564	0.77033	0.0297985
			0.1641	0.3089	0.718725	0.0295608	4.9912	0.0847225	0.0433	3.10546	5.19184
			0.1394	0.0415	0.844245	0.0276172	0.00801049	0.0484859	0.1703	0.195343	0.343524
			0.089	0.0453		0.0468841	0.0177631	0.222421	3.449	0.0113334	0.0563177
			0.2132	0.3262		0.178201	0.0213615	0.0631286	2.9598	0.0456304	0.0529215
			0.2151	0.4257		0.272909	0.0207041	0.0636556	2.511	0.127773	0.236243
			0.1132	0.0976		0.411033	0.0236037	0.537126	1.0024	2.03477	0.144793
			0.4738	0.208		0.530347	0.0267294	0.0798848	4.1888	0.09994	3.93187
			0.1016	0.1873		0.362839	1.44464		4.9371	0.0887999	0.0189318
			0.1693	0.3036		0.187607	1.54867		1.6084	2.48944	0.0263063
			0.0188	0.1292		0.0865716	3.55847		0.0186	0.0374943	0.0142044
			0.0931	0.175			2.41152		2.3449	0.0857772	0.154381
			0.23463	0.3805			0.0413647			0.0855083	0.0186248
			0.08898	0.0312			1.24934			0.0444139	0.0779435
			0.11465	0.0183			0.0326119			0.115251	0.0254805
			0.05645	0.0556						0.0461677	0.0267935
			0.1117	0.0254							0.0187324
			0.12086	0.0253							0.114485
			0.41989	0.0282							0.136334
			0.26734	0.1195							0.1267
			0.07238	0.0213							2.31831
			0.0183	0.0897							0.0263562
			0.01897	0.209							0.0133774
			0.10071								0.0222414
			0.01347								0.0974212
			0.0291								2.26626
			0								0.0501203
			0.13503								0.0139593
			0.1								0.0834002
			0.01317								0.0196094
			0.04227								0.0106905
			0.0135								0.0546784
			0.01187								0.0552814
			0.01381								0.0231085
			0.01267								0.0293731
			0.01339								0.238148
			0.01304								0.0130856
			0.00818								0.110297
			0.01362								0.0457621
			0.03597								0.0885336
			0.0114								0.0141665
			0.00657								0.0554446
			0.01108								0.0158069
			0.00923								0.033593
											0.0313443
											0.0217737
											3.58067
											0.0380941
											0.0687143
											0.0137316
											0.0293839
											0.0226913
											0.136806
											0.0494422
											0.102879
											0.213999
